# Supplementary material for: Insight into Fucoidan-Based PEGylated PLGA Nanoparticles Encapsulating Methyl Anthranilic Acid: In Vitro Evaluation and In Vivo Anti-Inflammatory Study
Source: Mar Drugs. 2022 Nov 4;20(11):694. doi: 10.3390/md20110694 (PMC9693061; doi:10.3390/md20110694)
Supplement: Supplementary file 1 [file marinedrugs-20-00694-s001.zip]

Archive with 1 entries (1 files):
- marinedrugs-1983512-SI.pdf
